# Supplementary material for: Transcriptomic analyses of murine ventricular cardiomyocytes
Source: Sci Data. 2018 Aug 21;5:180170. doi: 10.1038/sdata.2018.170 (PMC6103258; doi:10.1038/sdata.2018.170)
Supplement: Supplementary file 1 [file sdata2018170-isa1.zip › i_Investigation.txt]

# Investigation File generated for Scientific Data with Investigation File Authoring Tool version 0.1.0 on 26/07/2018 - This metadata file is CC0
ONTOLOGY SOURCE REFERENCE
Term Source Name	NCBITAXON	UO	BTO	OBI	ERO	SO	EFO	OMIT
Term Source File	http://data.bioontology.org/ontologies/NCBITAXON	http://data.bioontology.org/ontologies/UO	http://data.bioontology.org/ontologies/BTO	http://data.bioontology.org/ontologies/OBI	http://data.bioontology.org/ontologies/ERO	http://data.bioontology.org/ontologies/SO	http://data.bioontology.org/ontologies/EFO	http://data.bioontology.org/ontologies/OMIT
Term Source Version	2016AB	unknown	unknown	2014-08-18	2013-08-02	unknown	2.97	OBO 4.0-12122013-2338
Term Source Description	National Center for Biotechnology Information (NCBI) Organismal Classification	Units of Measurement Ontology	BRENDA Tissue and Enzyme Source Ontology	Ontology for Biomedical Investigations	Eagle-I Research Resource Ontology	Sequence Types and Features Ontology	Experimental Factor Ontology	Ontology for MicroRNA Target
INVESTIGATION
Investigation Identifier
Investigation Title
Investigation Description
Investigation Submission Date
Investigation Public Release Date
INVESTIGATION PUBLICATIONS
Investigation PubMed ID
Investigation Publication DOI
Investigation Publication Author List
Investigation Publication Title
Investigation Publication Status
Investigation Publication Status Term Accession Number
Investigation Publication Status Term Source REF
INVESTIGATION CONTACTS
Investigation Person Last Name
Investigation Person Mid Initials
Investigation Person First Name
Investigation Person Address
Investigation Person Phone
Investigation Person Fax
Investigation Person Email
Investigation Person Affiliation
Investigation Person Roles
Investigation Person Roles Term Accession Number
Investigation Person Roles Term Source REF
STUDY
Study Identifier	10.1038/sdata.2018.170
Study Title	Transcriptomic analyses of murine ventricular cardiomyocytes
Study Submission Date	19/10/2017
Study Public Release Date	21/08/2018
Study Description	http://www.nature.com/articles/sdata2018170#abstract
Study File Name	s_study.txt
Comment[Subject Keywords]	//;//
Comment[Manuscript Licence]	CC BY-4.0
Comment[Experimental Metadata Licence]	CC0
Comment[Supplementary Information File Name]	
Comment[Supplementary Information File Type]	x-zip-compressed
Comment[Supplementary Information File URL]	http://www.nature.com/articles/sdata2018170#supplementary-information
Comment[Data Repository]	Gene Expression Omnibus
Comment[Data Record Accession]	GSE102772
Comment[Data Record URI]	http://identifiers.org/geo/GSE102772
STUDY DESIGN DESCRIPTORS
Study Design Type	parallel group design	gene expression analysis objective	sequence analysis objective
Study Design Type Term Accession Number	OBI:0500006	http://www.ebi.ac.uk/efo/swo/SWO_0000553	OBI:0200081
Study Design Type Term Source REF	OBI	ERO	ERO
STUDY PUBLICATIONS
Study PubMed ID
Study Publication DOI
Study Publication Author List
Study Publication Title
Study Publication Status
Study Publication Status Term Accession Number
Study Publication Status Term Source REF
STUDY FACTORS
Study Factor Name	genotype	phenotype	replicate	gene
Study Factor Type	genotype	phenotype	biological replicate	candidate_gene
Study Factor Type Term Accession Number	SO:0001027	OGMS:0000023	http://www.ebi.ac.uk/efo/EFO_0002091	SO:0001867
Study Factor Type Term Source REF	SO	OBI	EFO	OMIT
STUDY ASSAYS
Study Assay Measurement Type	transcription profiling assay
Study Assay Measurement Type Term Accession Number	OBI:0000424
Study Assay Measurement Type Term Source REF	ERO
Study Assay Technology Type	RNA sequencing
Study Assay Technology Type Term Accession Number	OBI:0001177
Study Assay Technology Type Term Source REF	OBI
Study Assay Technology Platform	Illumina HiSeq3000
Study Assay File Name	a_assay.txt
STUDY PROTOCOLS
Study Protocol Name	Mouse models	Cardiomyocyte isolation	RNA extraction and sequencing	RNA-seq data analysis	Statistics
Study Protocol Type	selection	isolation of cell population	RNA sequencing	genetic sequence variation analysis	Statistical tests
Study Protocol Type Term Accession Number	OBI:0001928	OBI:0000512	ERO:0001658	ERO:0100211	http://www.ebi.ac.uk/efo/swo/SWO_0000713
Study Protocol Type Term Source REF	OBI	ERO	ERO	ERO	ERO
Study Protocol Description					
Study Protocol URI	""	""	""	""	""
Study Protocol Version					
Study Protocol Parameters Name	""	""	instrument; manufacturer	""	""
Study Protocol Parameters Name Term Accession Number	""	""	""	""	""
Study Protocol Parameters Name Term Source REF	""	""	""	""	""
Study Protocol Components Name	""	""	""	""	""
Study Protocol Components Type	""	""	""	""	""
Study Protocol Components Type Term Accession Number	""	""	""	""	""
Study Protocol Components Type Term Source REF	""	""	""	""	""
STUDY CONTACTS
Study Person Last Name	Chevalier	Vermij	Wyler	Gillet	Keller	Abriel
Study Person First Name	Morgan	Sarah H.	Kurt	Ludovic	Irene	Hugues
Study Person Mid Initials						
Study Person Email	""	""	""	""	""	hugues.abriel@ibmm.unibe.ch
Study Person Phone						
Study Person Fax						
Study Person Address						
Study Person Affiliation	Ion Channels and Channelopathies Laboratory, Institute for Biochemistry and Molecular Medicine, University of Bern, 3012 Bern, Switzerland	Ion Channels and Channelopathies Laboratory, Institute for Biochemistry and Molecular Medicine, University of Bern, 3012 Bern, Switzerland	Interfaculty Bioinformatics Unit and Swiss Institute of Bioinformatics, University of Bern, 3012 Bern, Switzerland	Pain Center, Department of Anesthesiology, University Hospital Center (CHUV) and Faculty of Biology and Medicine (FBM), University of Lausanne, 1011 Lausanne, Switzerland	Department for BioMedical Research and Swiss Institute of Bioinformatics, University of Bern, 3007 Bern, Switzerland	Ion Channels and Channelopathies Laboratory, Institute for Biochemistry and Molecular Medicine, University of Bern, 3012 Bern, Switzerland
Study Person Roles						
Study Person Roles Term Accession Number						
Study Person Roles Term Source REF						
Comment[Study Person ORCID]		0000-0002-6419-6159		0000-0002-4990-6212		
Comment[Funder]						
Comment[FundRef ID]						
Comment[Funder Term Source REF]						
Comment[Grant Identifier]						
