# Supplementary material for: Transcriptomic analyses of murine ventricular cardiomyocytes
Source: Sci Data. 2018 Aug 21;5:180170. doi: 10.1038/sdata.2018.170 (PMC6103258; doi:10.1038/sdata.2018.170)
Supplement: Supplementary file 1 [file sdata2018170-isa1.zip › s_study.txt]

Source Name	Characteristics[organism]	Term Source REF	Term Accession Number	Characteristics[organism part]	Term Source REF	Term Accession Number	Protocol REF	Protocol REF	Sample Name	Characteristics[age]	Unit	Term Source REF	Term Accession Number	Comment[background strain]	Factor Value[genotype]	Factor Value[phenotype]	Factor Value[replicate]	Factor Value[gene]
Jackson laboratory	Mus musculus	NCBITAXON	http://purl.bioontology.org/ontology/NCBITAXON/10090	cardiac muscle fiber	BTO	BTO:0002320	Mouse models	Cardiomyocyte isolation	CASK_Ct1	12.4	week	UO	UO:0000034	Mixed	MHC-Cre	CASK control	replicate 1	CASK
Jackson laboratory	Mus musculus	NCBITAXON	http://purl.bioontology.org/ontology/NCBITAXON/10090	cardiac muscle fiber	BTO	BTO:0002320	Mouse models	Cardiomyocyte isolation	CASK_Ct2	12.7	week	UO	UO:0000034	Mixed	MHC-Cre	CASK control	replicate 2	CASK
Jackson laboratory	Mus musculus	NCBITAXON	http://purl.bioontology.org/ontology/NCBITAXON/10090	cardiac muscle fiber	BTO	BTO:0002320	Mouse models	Cardiomyocyte isolation	CASK_Ct3	11	week	UO	UO:0000034	Mixed	MHC-Cre	CASK control	replicate 3	CASK
Jackson laboratory	Mus musculus	NCBITAXON	http://purl.bioontology.org/ontology/NCBITAXON/10090	cardiac muscle fiber	BTO	BTO:0002320	Mouse models	Cardiomyocyte isolation	CASK_KO1	11.3	week	UO	UO:0000034	Mixed	MHC-Cre + CASK fl/fl	CASK knockout	replicate 1	CASK
Jackson laboratory	Mus musculus	NCBITAXON	http://purl.bioontology.org/ontology/NCBITAXON/10090	cardiac muscle fiber	BTO	BTO:0002320	Mouse models	Cardiomyocyte isolation	CASK_KO2	10.6	week	UO	UO:0000034	Mixed	MHC-Cre + CASK fl/fl	CASK knockout	replicate 2	CASK
Jackson laboratory	Mus musculus	NCBITAXON	http://purl.bioontology.org/ontology/NCBITAXON/10090	cardiac muscle fiber	BTO	BTO:0002320	Mouse models	Cardiomyocyte isolation	CASK_KO3	10.1	week	UO	UO:0000034	Mixed	MHC-Cre + CASK fl/fl	CASK knockout	replicate 3	CASK
University of Bern, Switzerland	Mus musculus	NCBITAXON	http://purl.bioontology.org/ontology/NCBITAXON/10090	cardiac muscle fiber	BTO	BTO:0002320	Mouse models	Cardiomyocyte isolation	SAP_Ct1	10.6	week	UO	UO:0000034	Mixed	SAP97 fl/fl	SAP97 control	replicate 1	SAP97
University of Bern, Switzerland	Mus musculus	NCBITAXON	http://purl.bioontology.org/ontology/NCBITAXON/10090	cardiac muscle fiber	BTO	BTO:0002320	Mouse models	Cardiomyocyte isolation	SAP_Ct2	11.3	week	UO	UO:0000034	Mixed	SAP97 fl/fl	SAP97 control	replicate 2	SAP97
University of Bern, Switzerland	Mus musculus	NCBITAXON	http://purl.bioontology.org/ontology/NCBITAXON/10090	cardiac muscle fiber	BTO	BTO:0002320	Mouse models	Cardiomyocyte isolation	SAP_Ct3	13	week	UO	UO:0000034	Mixed	SAP97 fl/fl	SAP97 control	replicate 3	SAP97
University of Bern, Switzerland	Mus musculus	NCBITAXON	http://purl.bioontology.org/ontology/NCBITAXON/10090	cardiac muscle fiber	BTO	BTO:0002320	Mouse models	Cardiomyocyte isolation	SAP_KO1	10.7	week	UO	UO:0000034	Mixed	MHC-Cre + SAP97 fl/fl	SAP97 knockout	replicate 1	SAP97
University of Bern, Switzerland	Mus musculus	NCBITAXON	http://purl.bioontology.org/ontology/NCBITAXON/10090	cardiac muscle fiber	BTO	BTO:0002320	Mouse models	Cardiomyocyte isolation	SAP_KO2	11.3	week	UO	UO:0000034	Mixed	MHC-Cre + SAP97 fl/fl	SAP97 knockout	replicate 2	SAP97
University of Bern, Switzerland	Mus musculus	NCBITAXON	http://purl.bioontology.org/ontology/NCBITAXON/10090	cardiac muscle fiber	BTO	BTO:0002320	Mouse models	Cardiomyocyte isolation	SAP_KO3	13	week	UO	UO:0000034	Mixed	MHC-Cre + SAP97 fl/fl	SAP97 knockout	replicate 3	SAP97
Jackson laboratory	Mus musculus	NCBITAXON	http://purl.bioontology.org/ontology/NCBITAXON/10090	cardiac muscle fiber	BTO	BTO:0002320	Mouse models	Cardiomyocyte isolation	MDX_Ct1	12.9	week	UO	UO:0000034	C57Bl/6J	wild type	wild type	replicate 1	wildtype
Jackson laboratory	Mus musculus	NCBITAXON	http://purl.bioontology.org/ontology/NCBITAXON/10090	cardiac muscle fiber	BTO	BTO:0002320	Mouse models	Cardiomyocyte isolation	MDX_Ct2	12.9	week	UO	UO:0000034	C57Bl/6J	wild type	wild type	replicate 2	wildtype
Jackson laboratory	Mus musculus	NCBITAXON	http://purl.bioontology.org/ontology/NCBITAXON/10090	cardiac muscle fiber	BTO	BTO:0002320	Mouse models	Cardiomyocyte isolation	MDX_Ct3	13.9	week	UO	UO:0000034	C57Bl/6J	wild type	wild type	replicate 3	wildtype
Jackson laboratory	Mus musculus	NCBITAXON	http://purl.bioontology.org/ontology/NCBITAXON/10090	cardiac muscle fiber	BTO	BTO:0002320	Mouse models	Cardiomyocyte isolation	MDX_Ct4	14.7	week	UO	UO:0000034	C57Bl/6J	wild type	wild type	replicate 4	wildtype
Jackson laboratory	Mus musculus	NCBITAXON	http://purl.bioontology.org/ontology/NCBITAXON/10090	cardiac muscle fiber	BTO	BTO:0002320	Mouse models	Cardiomyocyte isolation	MDX_Ct5	10.9	week	UO	UO:0000034	Mixed 3x backcrossed on C57Bl/6	wild type	wild type	replicate 5	wildtype
Jackson laboratory	Mus musculus	NCBITAXON	http://purl.bioontology.org/ontology/NCBITAXON/10090	cardiac muscle fiber	BTO	BTO:0002320	Mouse models	Cardiomyocyte isolation	MDX_1	10.9	week	UO	UO:0000034	C57Bl/6Ros	MDX -/-	dystrophin knockout	replicate 1	dystrophin
Jackson laboratory	Mus musculus	NCBITAXON	http://purl.bioontology.org/ontology/NCBITAXON/10090	cardiac muscle fiber	BTO	BTO:0002320	Mouse models	Cardiomyocyte isolation	MDX_2	10.9	week	UO	UO:0000034	C57Bl/6Ros	MDX -/-	dystrophin knockout	replicate 2	dystrophin
Jackson laboratory	Mus musculus	NCBITAXON	http://purl.bioontology.org/ontology/NCBITAXON/10090	cardiac muscle fiber	BTO	BTO:0002320	Mouse models	Cardiomyocyte isolation	MDX_3	10.9	week	UO	UO:0000034	C57Bl/6Ros	MDX -/-	dystrophin knockout	replicate 3	dystrophin
Jackson laboratory	Mus musculus	NCBITAXON	http://purl.bioontology.org/ontology/NCBITAXON/10090	cardiac muscle fiber	BTO	BTO:0002320	Mouse models	Cardiomyocyte isolation	MDX_4	17.7	week	UO	UO:0000034	C57Bl/6Ros	MDX -/-	dystrophin knockout	replicate 4	dystrophin
Jackson laboratory	Mus musculus	NCBITAXON	http://purl.bioontology.org/ontology/NCBITAXON/10090	cardiac muscle fiber	BTO	BTO:0002320	Mouse models	Cardiomyocyte isolation	MDX_5	10.9	week	UO	UO:0000034	Mixed 3x backcrossed on H27C57Bl/6J	MDX -/-	dystrophin knockout	replicate 5	dystrophin
