# Supplementary material for: Transcriptomic analyses of murine ventricular cardiomyocytes
Source: Sci Data. 2018 Aug 21;5:180170. doi: 10.1038/sdata.2018.170 (PMC6103258; doi:10.1038/sdata.2018.170)
Supplement: Supplementary file 1 [file sdata2018170-isa1.zip › a_assay.txt]

Sample Name	Protocol REF	Parameter Value[instrument]	Parameter Value[manufacturer]	Assay Name	Raw Data File	Comment[Data Repository]	Comment[Data Record Accession]	Comment[Data Record URI]	Protocol REF	Protocol REF	Derived Data File	Comment[Data Repository]	Comment[Data Record Accession]	Comment[Data Record URI]	Factor Value[genotype]	Factor Value[phenotype]	Factor Value[replicate]	Factor Value[gene]
CASK_Ct1	RNA extraction and sequencing	HiSeq3000	Illumina	CASK_Ct1_RNA_sequence	GSM2746277	Gene Expression Omnibus	GSE102772	http://identifiers.org/geo/GSE102772	RNA-seq data analysis	Statistics	comparison_RNA_expression.xlsx; counts_length_TPM_all_conditions.xlsx	Gene Expression Omnibus	GSE102772	http://identifiers.org/geo/GSE102772	MHC-Cre	CASK control	replicate 1	CASK
CASK_Ct2	RNA extraction and sequencing	HiSeq3000	Illumina	CASK_Ct2_RNA_sequence	GSM2746278	Gene Expression Omnibus	GSE102772	http://identifiers.org/geo/GSE102772	RNA-seq data analysis	Statistics	comparison_RNA_expression.xlsx; counts_length_TPM_all_conditions.xlsx	Gene Expression Omnibus	GSE102772	http://identifiers.org/geo/GSE102772	MHC-Cre	CASK control	replicate 2	CASK
CASK_Ct3	RNA extraction and sequencing	HiSeq3000	Illumina	CASK_Ct3_RNA_sequence	GSM2746279	Gene Expression Omnibus	GSE102772	http://identifiers.org/geo/GSE102772	RNA-seq data analysis	Statistics	comparison_RNA_expression.xlsx; counts_length_TPM_all_conditions.xlsx	Gene Expression Omnibus	GSE102772	http://identifiers.org/geo/GSE102772	MHC-Cre	CASK control	replicate 3	CASK
CASK_KO1	RNA extraction and sequencing	HiSeq3000	Illumina	CASK_KO1_RNA_sequence	GSM2746280	Gene Expression Omnibus	GSE102772	http://identifiers.org/geo/GSE102772	RNA-seq data analysis	Statistics	comparison_RNA_expression.xlsx; counts_length_TPM_all_conditions.xlsx	Gene Expression Omnibus	GSE102772	http://identifiers.org/geo/GSE102772	MHC-Cre + CASK fl/fl	CASK knockout	replicate 1	CASK
CASK_KO2	RNA extraction and sequencing	HiSeq3000	Illumina	CASK_KO2_RNA_sequence	GSM2746281	Gene Expression Omnibus	GSE102772	http://identifiers.org/geo/GSE102772	RNA-seq data analysis	Statistics	comparison_RNA_expression.xlsx; counts_length_TPM_all_conditions.xlsx	Gene Expression Omnibus	GSE102772	http://identifiers.org/geo/GSE102772	MHC-Cre + CASK fl/fl	CASK knockout	replicate 2	CASK
CASK_KO3	RNA extraction and sequencing	HiSeq3000	Illumina	CASK_KO3_RNA_sequence	GSM2746282	Gene Expression Omnibus	GSE102772	http://identifiers.org/geo/GSE102772	RNA-seq data analysis	Statistics	comparison_RNA_expression.xlsx; counts_length_TPM_all_conditions.xlsx	Gene Expression Omnibus	GSE102772	http://identifiers.org/geo/GSE102772	MHC-Cre + CASK fl/fl	CASK knockout	replicate 3	CASK
SAP_Ct1	RNA extraction and sequencing	HiSeq3000	Illumina	SAP_Ct1_RNA_sequence	GSM2746283	Gene Expression Omnibus	GSE102772	http://identifiers.org/geo/GSE102772	RNA-seq data analysis	Statistics	comparison_RNA_expression.xlsx; counts_length_TPM_all_conditions.xlsx	Gene Expression Omnibus	GSE102772	http://identifiers.org/geo/GSE102772	SAP97 fl/fl	SAP97 control	replicate 1	SAP97
SAP_Ct2	RNA extraction and sequencing	HiSeq3000	Illumina	SAP_Ct2_RNA_sequence	GSM2746284	Gene Expression Omnibus	GSE102772	http://identifiers.org/geo/GSE102772	RNA-seq data analysis	Statistics	comparison_RNA_expression.xlsx; counts_length_TPM_all_conditions.xlsx	Gene Expression Omnibus	GSE102772	http://identifiers.org/geo/GSE102772	SAP97 fl/fl	SAP97 control	replicate 2	SAP97
SAP_Ct3	RNA extraction and sequencing	HiSeq3000	Illumina	SAP_Ct3_RNA_sequence	GSM2746285	Gene Expression Omnibus	GSE102772	http://identifiers.org/geo/GSE102772	RNA-seq data analysis	Statistics	comparison_RNA_expression.xlsx; counts_length_TPM_all_conditions.xlsx	Gene Expression Omnibus	GSE102772	http://identifiers.org/geo/GSE102772	SAP97 fl/fl	SAP97 control	replicate 3	SAP97
SAP_KO1	RNA extraction and sequencing	HiSeq3000	Illumina	SAP_KO1_RNA_sequence	GSM2746286	Gene Expression Omnibus	GSE102772	http://identifiers.org/geo/GSE102772	RNA-seq data analysis	Statistics	comparison_RNA_expression.xlsx; counts_length_TPM_all_conditions.xlsx	Gene Expression Omnibus	GSE102772	http://identifiers.org/geo/GSE102772	MHC-Cre + SAP97 fl/fl	SAP97 knockout	replicate 1	SAP97
SAP_KO2	RNA extraction and sequencing	HiSeq3000	Illumina	SAP_KO2_RNA_sequence	GSM2746287	Gene Expression Omnibus	GSE102772	http://identifiers.org/geo/GSE102772	RNA-seq data analysis	Statistics	comparison_RNA_expression.xlsx; counts_length_TPM_all_conditions.xlsx	Gene Expression Omnibus	GSE102772	http://identifiers.org/geo/GSE102772	MHC-Cre + SAP97 fl/fl	SAP97 knockout	replicate 2	SAP97
SAP_KO3	RNA extraction and sequencing	HiSeq3000	Illumina	SAP_KO3_RNA_sequence	GSM2746288	Gene Expression Omnibus	GSE102772	http://identifiers.org/geo/GSE102772	RNA-seq data analysis	Statistics	comparison_RNA_expression.xlsx; counts_length_TPM_all_conditions.xlsx	Gene Expression Omnibus	GSE102772	http://identifiers.org/geo/GSE102772	MHC-Cre + SAP97 fl/fl	SAP97 knockout	replicate 3	SAP97
MDX_Ct1	RNA extraction and sequencing	HiSeq3000	Illumina	MDX_Ct1_RNA_sequence	GSM2746289	Gene Expression Omnibus	GSE102772	http://identifiers.org/geo/GSE102772	RNA-seq data analysis	Statistics	comparison_RNA_expression.xlsx; counts_length_TPM_all_conditions.xlsx	Gene Expression Omnibus	GSE102772	http://identifiers.org/geo/GSE102772	wild type	wild type	replicate 1	wildtype
MDX_Ct2	RNA extraction and sequencing	HiSeq3000	Illumina	MDX_Ct2_RNA_sequence	GSM2746290	Gene Expression Omnibus	GSE102772	http://identifiers.org/geo/GSE102772	RNA-seq data analysis	Statistics	comparison_RNA_expression.xlsx; counts_length_TPM_all_conditions.xlsx	Gene Expression Omnibus	GSE102772	http://identifiers.org/geo/GSE102772	wild type	wild type	replicate 2	wildtype
MDX_Ct3	RNA extraction and sequencing	HiSeq3000	Illumina	MDX_Ct3_RNA_sequence	GSM2746291	Gene Expression Omnibus	GSE102772	http://identifiers.org/geo/GSE102772	RNA-seq data analysis	Statistics	comparison_RNA_expression.xlsx; counts_length_TPM_all_conditions.xlsx	Gene Expression Omnibus	GSE102772	http://identifiers.org/geo/GSE102772	wild type	wild type	replicate 3	wildtype
MDX_Ct4	RNA extraction and sequencing	HiSeq3000	Illumina	MDX_Ct4_RNA_sequence	GSM2746292	Gene Expression Omnibus	GSE102772	http://identifiers.org/geo/GSE102772	RNA-seq data analysis	Statistics	comparison_RNA_expression.xlsx; counts_length_TPM_all_conditions.xlsx	Gene Expression Omnibus	GSE102772	http://identifiers.org/geo/GSE102772	wild type	wild type	replicate 4	wildtype
MDX_Ct5	RNA extraction and sequencing	HiSeq3000	Illumina	MDX_Ct5_RNA_sequence	GSM2746293	Gene Expression Omnibus	GSE102772	http://identifiers.org/geo/GSE102772	RNA-seq data analysis	Statistics	comparison_RNA_expression.xlsx; counts_length_TPM_all_conditions.xlsx	Gene Expression Omnibus	GSE102772	http://identifiers.org/geo/GSE102772	wild type	wild type	replicate 5	wildtype
MDX_1	RNA extraction and sequencing	HiSeq3000	Illumina	MDX_1_RNA_sequence	GSM2746294	Gene Expression Omnibus	GSE102772	http://identifiers.org/geo/GSE102772	RNA-seq data analysis	Statistics	comparison_RNA_expression.xlsx; counts_length_TPM_all_conditions.xlsx	Gene Expression Omnibus	GSE102772	http://identifiers.org/geo/GSE102772	MDX -/-	dystrophin knockout	replicate 1	dystrophin
MDX_2	RNA extraction and sequencing	HiSeq3000	Illumina	MDX_2_RNA_sequence	GSM2746295	Gene Expression Omnibus	GSE102772	http://identifiers.org/geo/GSE102772	RNA-seq data analysis	Statistics	comparison_RNA_expression.xlsx; counts_length_TPM_all_conditions.xlsx	Gene Expression Omnibus	GSE102772	http://identifiers.org/geo/GSE102772	MDX -/-	dystrophin knockout	replicate 2	dystrophin
MDX_3	RNA extraction and sequencing	HiSeq3000	Illumina	MDX_3_RNA_sequence	GSM2746296	Gene Expression Omnibus	GSE102772	http://identifiers.org/geo/GSE102772	RNA-seq data analysis	Statistics	comparison_RNA_expression.xlsx; counts_length_TPM_all_conditions.xlsx	Gene Expression Omnibus	GSE102772	http://identifiers.org/geo/GSE102772	MDX -/-	dystrophin knockout	replicate 3	dystrophin
MDX_4	RNA extraction and sequencing	HiSeq3000	Illumina	MDX_4_RNA_sequence	GSM2746297	Gene Expression Omnibus	GSE102772	http://identifiers.org/geo/GSE102772	RNA-seq data analysis	Statistics	comparison_RNA_expression.xlsx; counts_length_TPM_all_conditions.xlsx	Gene Expression Omnibus	GSE102772	http://identifiers.org/geo/GSE102772	MDX -/-	dystrophin knockout	replicate 4	dystrophin
MDX_5	RNA extraction and sequencing	HiSeq3000	Illumina	MDX_5_RNA_sequence	GSM2746298	Gene Expression Omnibus	GSE102772	http://identifiers.org/geo/GSE102772	RNA-seq data analysis	Statistics	comparison_RNA_expression.xlsx; counts_length_TPM_all_conditions.xlsx	Gene Expression Omnibus	GSE102772	http://identifiers.org/geo/GSE102772	MDX -/-	dystrophin knockout	replicate 5	dystrophin
